# Supplementary material for: Cutaneous Toxicities of Advanced Treatment for Cutaneous Melanoma: A Prospective Study from a Single-Center Institution
Source: Cancers (Basel). 2024 Oct 30;16(21):3679. doi: 10.3390/cancers16213679 (PMC11545238; doi:10.3390/cancers16213679)
Supplement: Supplementary file 1 [file cancers-16-03679-s001.zip]

Archive with 1 entries (1 files):
- cancers-3264910-supplementary.pdf
